# Supplementary material for: Human-specific activation of the DUX4-SLC34A2 axis by herpesviruses suppresses antiviral innate immunity
Source: mBio. 2025 Nov 10;16(12):e02554-25. doi: 10.1128/mbio.02554-25 (PMC12691587; doi:10.1128/mbio.02554-25)
Supplement: Table S1 — sgRNA, shRNA, and siRNA. [file mbio.02554-25-s0008.xlsx]

## Sheet: Supplementary Table 1.sgRNA
Table S1 sgRNA, shRNA, and siRNA
Genes	species	sgRNA
SLC34A2-1#	human	CCCCGATAAGTACCTCGAAG
SLC34A2-2#	human	CAACGTCCATCGTTGTCAGC
FRG2-1#	human	ATCGGAGCCCAATCCAAACA
FRG2-2#	human	TAGGAGTCCAAACACCGTCA
CPHXL-1#	human	TCAAATTTGATTGTCCGGTA
CPHXL-2#	human	GGGCCCCCAGTGCTCTTATC
MBD3L2/3/4/5-1#	human	GCGTTCACCTCTTTTCCAAGC
MBD3L2/3/4/5-2#	human	TCGGAGACGAGCTGCGAGGTC
ZSCAN4-1#	human	GAACCATCCGAGAATAATCT
ZSCAN4-2#	human	GTTTGTCCCGAGTGTCAAAA
DSPP-1#	human	AGTGGTGTCCTGGTGCATGA
DSPP-2#	human	GCTGGCCTGGATAATTCCGA
TRIM49B-1#	human	TCTGAATGCACAAAGTCAAC
TRIM49B-2#	human	AAGACCTACCAGCCGAGTAG
Genes	species	shRNA
DUX4-1#	human	TGGTTTCAGAATGAGAGGTCA
DUX4-2#	human	GAGCCTAGACAATTGTTACAT
TRIM43-1#	human	ACCGCTTCCGAGTGGAAATTT
TRIM43-2#	human	CCGCTTCCGAGTGGAAATTTC
Genes	species	siRNA
DUX4	human	UGGUUUCAGAAUGAGAGGUCA
SLC34A2	human	CCUGUAACCAAGAUUGAACUU
