# Supplementary material for: Human-specific activation of the DUX4-SLC34A2 axis by herpesviruses suppresses antiviral innate immunity
Source: mBio. 2025 Nov 10;16(12):e02554-25. doi: 10.1128/mbio.02554-25 (PMC12691587; doi:10.1128/mbio.02554-25)
Supplement: Table S2 — Primer information. [file mbio.02554-25-s0009.xlsx]

## Sheet: Supplementary Table 2. Primer
Table S2 primer information Q-PCR primers for human genes:
ACTB	GTTGTCGACGACGAGCG	GCACAGAGCCTCGCCTT
IFNB1	CAGGAGAGCAATTTGGAGGA	CTTTCGAAGCCTTTGCTCTG
ISG56	TCTCAGAGGAGCCTGGCTAA	TGACATCTCAATTGCTCCAG
CXCL10	CACCATGAATCAAACTGCGA	GCTGATGCAGGTACAGCGT
IFIT2	GGAGCAGATTCTGAGGCTTTGC	GGATGAGGCTTCCAGACTCCAA
IFIT3	CCTGGAATGCTTACGGCAAGCT	GAGCATCTGAGAGTCTGCCCAA
DUX4	GGCGCAACCTCTCCTAGAAA	GAGCCCGGTATTCTTCCTCG
TRIM48	TGTCTCGAAGAATCATTGTGGGA	CCCTCTGGAAGACTTGCGAG
TRIM43	GGCTCACAAACACCATCCCATC	CTCCAGAGGAAGGCTGTTCTTC
SLC34A2	GACCTACAAGGAGAACATCGCC	ATCAGGCAACCACAGAGGACCA
RFPL4A	TGAGGAGTTTCCGAAGTGGG	TCCCCTGTCGGTTCACAGATT
Q-PCR primers for mouse genes:
Actb	TCTACGAGGGCTATGCTCTCC	TCTTTGATGTCACGCACGATTTC
Ifnb1	CCCTATGGAGATGACGGAGA	CCCAGTGCTGGAGAAATTGT
Isg56	CAAGGCAGGTTTCTGAGGAG	GACCTGGTCACCATCAGCAT
Dux	AAAGGAAGAGCATGTGCCAGC	GCAGTAAGCTGTCCTGGGAAC
Zscan4c	CAATGCAAGGACAAGAAGCCC	TGGTGTCTACTGGCATCTGC
Zfp352	AAAGCCTTGATCCTCAGGTG	GCCGAAGAGTTTTTCTGAGG
Zscan4d	AAGAGGTGAGGTGGAGGAGT	AAGGTCTTTTGCTGGTGCCT
Q-PCR primers for viral genes:
ICP0	GTCGCCTTACGTGAACAAGAC	GTCGCCATGTTTCCCGTCTG
ICP8	TGGCTTTTCGGACTACACCC	TTCGAAGGCCGTGAACGTAA
UL19	GGACCGCTTTGTGACTGAGA	TGAGCGTGAAGTTTACCCCC
ORF56	CACAGATTCCCGTCAATACAAA	GTATCTTCAGTAGGCGGCAGAG
gD	CACGGAGGACGAGCTGGGGCT	GTCCACGCCCCGCCTGAAGCT
UL44	CGGCGCGGCTGTATTATTAG	GCGAGCGAGCGAAAGTTTTA
IE1	ACAGCCGTATATCATCTTGCGT	CAAGCATGCTGCAGTGAGGAG
ORF50	GGCCGCAGACATTTAATGAC	GCCTCAACTTCTCTGGATATGCC
L2	CAACAGGCGGCGATGCTACAG	GCGACAGCTCCGAGTAACGAATG
B13	CTCCGACGGAAATGGTAGAT	TGCCGAATGATTCCTTTACA
