# Supplementary material for: Human-specific activation of the DUX4-SLC34A2 axis by herpesviruses suppresses antiviral innate immunity
Source: mBio. 2025 Nov 10;16(12):e02554-25. doi: 10.1128/mbio.02554-25 (PMC12691587; doi:10.1128/mbio.02554-25)
Supplement: Table S3 — Antibody information. [file mbio.02554-25-s0010.xlsx]

## Sheet: Supplementary Table 3. Antibody
Table S3 antibody information
Antibody	Supplier	Catalog number
DUX4 Monoclonal antibody	Novus Biologicals	NBP1-49552
HSV-1 ICP0 Antibody (11060)	Santa Cruz Biotechnology	sc-53070
HSV-1 ICP8 Antibody (10A3)	Santa Cruz Biotechnology	sc-53329
HSV-1/2 ICP5 Major Capsid Protein Antibody (3B6)	Santa Cruz Biotechnology	sc-56989
IRF3 Polyclonal antibody	Proteintech	#11312-1-AP
Recombinant Anti-IRF3 (phospho S386) antibody [EPR2346]	Abcam	AB76493
Phospho-IRF-3 (Ser396) (4D4G) Rabbit mAb	Cell Signaling Technology	#4947
TBK1/NAK (D1B4) Rabbit mAb	Cell Signaling Technology	#3504
Phospho-TBK1/NAK (Ser172) (D52C2) XP® Rabbit mAb	Cell Signaling Technology	#5483
TMEM173/STING Polyclonal antibody	Proteintech	#19851-1-AP
Phospho-STING (Ser366) (E9A9K) Rabbit mAb	Cell Signaling Technology	#50907
NaPi2b/SLC34A2 (D3V3I) Rabbit mAb	Cell Signaling Technology	#66445
beta-Actin Monoclonal Antibody	Dia-An Biotechnology	#2060
GAPDH Antibody (0411)	Santa Cruz Biotechnology	sc-47724
Histone H3 Antibody (1G1)	Santa Cruz Biotechnology	sc-517576
FLAG-Tag Monoclonal Antibody	Dia-An Biotechnology	#2064
DYKDDDDK tag Polyclonal antibody	Proteintech	#20543-1-AP
IKBKE Monoclonal antibody	Proteintech	#68531-1-Ig
Phospho-IKKε (Ser172) (D1B7) Rabbit mAb	Cell Signaling Technology	#8766
JNK Polyclonal antibody	Proteintech	#51151-1-AP
Phospho-JNK (Tyr185) Recombinant monoclonal antibody	Proteintech	#80024-1-RR
p38 MAPK Polyclonal antibody	Proteintech	#14064-1-AP
Phospho-p38 MAPK (Thr180/Tyr182) Polyclonal antibody	Proteintech	#28796-1-AP
Rabbit IgG control Polyclonal antibody	Proteintech	#30000-0-AP
IRDye 800CW Goat anti-mouse IgG	LI-COR Biosciences	#926-32210
IRDye 800CW Goat anti-rabbit IgG	LI-COR Biosciences	#926-32211
